# Supplementary material for: Breast cancer pathology image recognition based on convolutional neural network
Source: PLoS One. 2025 May 19;20(5):e0311728. doi: 10.1371/journal.pone.0311728 (PMC12088023; doi:10.1371/journal.pone.0311728)
Supplement: S1 File — (PDF) [file pone.0311728.s001.zip]

Archive with 8 entries (7 files):
- Breast-cancer-detection/
- Breast-cancer-detection/data_split.py
- Breast-cancer-detection/image-quartering-sixteen.py
- Breast-cancer-detection/image-route-process.py
- Breast-cancer-detection/LICENSE
- Breast-cancer-detection/model.py
- Breast-cancer-detection/model_prediction.py
- Breast-cancer-detection/README.md
